# Supplementary material for: Maternal total cell-free DNA in preeclampsia and fetal growth restriction: Evidence of differences in maternal response to abnormal implantation
Source: PLoS One. 2018 Jul 12;13(7):e0200360. doi: 10.1371/journal.pone.0200360 (PMC6042756; doi:10.1371/journal.pone.0200360)
Supplement: S1 File — (XLS) [file pone.0200360.s001.xls]

## Sheet: database for analysis PET IUGR
group	age	ethnicity	G	P	gestatweek	IVFYN	smoking	diabetes	PASTMILDPET1HELLP2GHTN3	PASTIUGR	laborweek	birthweight	APGAR1	APGAR5	BMI	cfDNA(ng/ml)
FGR	22	1	1	0	28.42	0.	0.	0.	0	0	30.57	515	#NULL!	#NULL!	20.8	1812
FGR	26	1.	5	3	40	0.	1.	0.	0	0	40	2225	9	10	29.2	371
FGR	26	1.	1	0	28.57	0.	1.	0.	0	0	38.28	1865	9	10	25.3	481
FGR	29	1.	3	0	25.57	0.	0.	0.	0	0	26.57	615	#NULL!	#NULL!	30.4	397
FGR	20	1.	1	0	37	0.	1.	0.	0	0	37.71	1955	9	10	-	72
FGR	33	2.	4	3	24	0.	0.	0.	0	0	29.71	480	1	6	-	349
FGR	25	2.	2	1	29.42	0.	0.	0.	0	1	31.57	1135	4	10	25.9	144
FGR	20	2.	1	0	32.71	0.	0.	0.	0	0	37.14	2210	9	10	21.7	487
FGR	18	2.	2	0	27.28	0.	0.	0.	0	0	30.85	620	#NULL!	#NULL!	30.1	480
FGR	27	1.	1	0	34.85	0.	0.	2.	0	0	37.42	1952	4	8	42.9	551
FGR	26	2.	1	0	38.14	0.	0.	0.	0	0	38.42	2235	9	10	23.2	738
FGR	23	1.	3	2	26.57	0.	1.	0.	0	0	35.71	1660	9	10	-	583
FGR	46	1.	5	4	35.71	0.	0.	1.	0	0	39.14	2485	9	10	27.2	850
FGR	40	1.	7	4	36.71	0.	0.	0.	0	0	40.57	2805	9	10	-	4219
FGR	21	2.	1	0	36.42	0.	0.	0.	0	0	37.28	2025	9	10	-	346
FGR	28	1.	1	0	35.14	0.	0.	0.	0	0	37.28	2125	9	10	23.4	1971
FGR	22	2.	1	0	30.71	0.	0.	0.	0	0	38.14	2100	9	10	22.1	1725
FGR	24	1.	1	0	37	0.	1.	0.	0	0	37.42	2275	9	10	-	379
FGR	28	1.	1	0	36.71	0.	0.	0.	0	0	37.14	2460	9	10	-	571
FGR	42	1.	3	2	37.42	0.	0.	0.	0	0	38	2280	9	10	26.7	2187
FGR	28	2.	6	5	23.71	0.	0.	0.	0	1	25.71	340	#NULL!	#NULL!	24.2	829
FGR	34	2.	6	5	30	2.	0.	0.	0	0	31.85	1190	6	9	-	472
FGR	21	2.	5	3	38	0.	0.	0.	0	0	38.14	2240	9	10	-	387
FGR	30	1.	6	2	36	0.	0.	0.	0	0	37	2150	9	10	30.8	780
FGR	39	1.	5	1	27.85	2.	1.	0.	0	0	28.42	400	4	7	-	400
FGR	25	2.	1	0	36.57	0.	0.	0.	0	0	37.28	2270	9	10	-	477
FGR	16	2.	1	0	28.28	0.	0.	0.	0	0	29.57	1230	6	9	-	364
FGR	43	1.	3	0	31.71	2.	1.	1.	0	0	33.85	1470	8	10	21.5	1107
PET	32	1.	3	2	33.85	0.	0.	0.	1	0	33.85	1995	9	10	26	941
PET	32	1.	1	0	35	2.	0.	0.	0	0	35	1885	9	10	23.46	716
PET	26	1.	1	0	38.85	0.	0.	0.	0	0	38.85	2370	9	10	40.8	614
PET	25	2.	1	0	36.71	0.	0.	0.	0	0	36.85	2495	9	10	31.6	522
PET	30	1.	3	1	39.71	0.	0.	0.	0	0	39.71	3070	9	10	-	400
PET	22	2.	1	0	34	0.	0.	0.	0	0	34.85	2135	9	10	-	592
PET	29	1.	1	0	27	0.	0.	0.	0	0	27.28	744	2	6	-	1250
PET	19	1.	1	0	37.57	0.	0.	0.	0	0	37.57	3230	9	10	23.18	587
PET	35	1.	4	1	36.28	0.	0.	0.	1	0	36.28	3335	9	10	-	802
PET	27	1.	1	0	37.71	0.	0.	0.	0	0	37.57	2535	9	10	23.88	973
PET	22	2.	1	0	34.28	2.	0.	0.	0	0	34.28	2240	6	9	-	495
PET	28	1.	1	0	40.28	0.	0.	0.	0	0	40.57	3325	5	7	-	906
PET	27	1.	1	0	38.42	0.	0.	0.	0	0	38.42	2530	9	10	17.9	967
PET	30	1.	1	0	36.57	0.	0.	0.	0	0	36.57	2500	9	10	24.6	945
PET	43	2.	7	5	28.85	0.	0.	0.	1	0	28.85	1215	6	9	-	1844
PET	38	2.	8	7	36.57	0.	0.	2.	0	0	36.57	2890	9	10	30.86	439
PET	25	2.	3	2	30	0.	0.	0.	0	0	30	1125	6	10	-	897
PET	27	2.	3	2	33	0.	0.	0.	0	0	33	1320	9	10	-	1791
PET	36	2.	1	0	40.14	0.	0.	0.	0	0	40.14	2530	9	10	42	506
PET	29	1.	1	0	31.57	2.	0.	0.	0	#NULL!	34.42	2115	9	10	29	699
PET	26	2.	3	2	27.57	0.	0.	0.	1	1	30.71	1301	9	10	37	2272
TERM NO LABOR	29	1.	1	0	38.71	2.	0.	1.	0	0	39	3425	9	10	32.7	136
TERM NO LABOR	39	1.	6	2	40	0.	0.	0.	0	0	40	3265	9	10	27.7	549
TERM NO LABOR	26	1.	2	1	40.71	0.	0.	0.	0	1	40.71	2820	9	10	20	671
TERM NO LABOR	34	1.	3	2	37.85	0.	0.	0.	0	0	37.85	3170	9	10	-	560
TERM NO LABOR	28	1.	3	2	38	0.	0.	0.	0	0	38.14	3010	9	10	-	1453
TERM NO LABOR	35	1.	2	1	40.42	0.	0.	0.	0	0	40.57	4380	10	10	21.5	599
TERM NO LABOR	29	2.	3	2	37.42	0.	0.	0.	0	0	37.57	3340	9	10	21.9	1068
TERM NO LABOR	30	2.	3	2	39	0.	0.	0.	0	0	39.14	3445	9	10	-	1809
TERM NO LABOR	32	1.	3	2	38.14	0.	1.	0.	0	0	38.28	2890	9	10	-	849
TERM NO LABOR	38	1.	3	2	38	0.	0.	0.	0	0	38.14	3410	9	10	32	1892
TERM NO LABOR	34	1.	10	7	37	0.	1.	0.	0	0	37.14	3100	9	10	-	1168
TERM NO LABOR	32	1.	4	2	39	0.	0.	0.	0	0	39.14	3575	9	10	-	975
TERM NO LABOR	34	2.	8	2	37.85	0.	0.	0.	0	0	38	2890	9	10	38	476
TERM NO LABOR	29	1.	4	3	39.28	0.	1.	0.	0	0	39.28	3440	9	10	29	393
TERM NO LABOR	40	1.	4	3	39	0.	0.	0.	0	0	39.71	3695	9	10	-	757
TERM NO LABOR	29	1.	4	1	39.42	0.	0.	0.	0	0	39.42	3195	9	10	29.7	108
TERM NO LABOR	28	1.	4	3	40.42	0.	0.	0.	0	0	41.42	3215	9	8	17.9	539
TERM NO LABOR	31	1.	2	1	40.42	0.	0.	0.	0	0	40.57	3324	9	10	20	734
TERM NO LABOR	36	1.	4	2	40.57	0.	0.	0.	0	0	40.85	2855	6	10	20	739
TERM NO LABOR	33	1.	3	1	41.14	0.	0.	0.	0	0	41.28	4460	9	10	31.6	499
TERM NO LABOR	19	2.	1	0	39.85	0.	0.	0.	0	0	41.14	3390	9	10	-	585
PRETERM NO LABOR	29	2.	6	3	35	0.	0.	0.	2	0	37.14	2640	9	10	25.6	508
PRETERM NO LABOR	34	1.	3	2	36	0.	0.	0.	0	0	37.85	3590	9	10	-	474
PRETERM NO LABOR	21	2.	1	0	33.71	0.	0.	0.	0	0	38	2835	9	10	19	95
PRETERM NO LABOR	36	2.	7	5	36	0.	0.	0.	0	0	36	2965	7	10	-	393
PRETERM NO LABOR	29	1.	4	2	28	0.	0.	0.	0	0	36.71	2615	9	10	23.6	483
PRETERM NO LABOR	23	1.	1	0	33.71	0.	0.	0.	0	0	#NULL!	#NULL!	#NULL!	#NULL!	-	443
PRETERM NO LABOR	30	1.	1	0	30.85	2.	0.	0.	0	0	40.28	3630	9	10	22.2	60
PRETERM NO LABOR	41	2.	15	9	36	0.	0.	1.	0	0	36.85	2690	5	9	-	1100
PRETERM NO LABOR	29	1.	1	0	32.57	0.	0.	0.	0	0	36.85	2400	9	10	18.7	450
PRETERM NO LABOR	27	1.	2	1	25.28	0.	0.	0.	0	0	#NULL!	#NULL!	#NULL!	#NULL!	-	284
PRETERM NO LABOR	33	1.	3	2	30.85	0.	0.	0.	0	0	38.42	2655	9	10	-	591
PRETERM NO LABOR	29	2.	1	0	31.14	0.	0.	0.	0	0	41.28	3835	9	10	30	111
PRETERM NO LABOR	34	1.	2	1	29	0.	0.	0.	0	0	41.57	3184	9	10	22	0
PRETERM NO LABOR	28	1.	3	1	31	0.	0.	0.	0	0	40.28	2910	9	10	28.4	192
PRETERM NO LABOR	23	1.	1	0	30.42	0.	0.	0.	0	0	40	3335	9	10	27.4	113
PRETERM NO LABOR	33	1.	2	1	22.57	0.	0.	2.	0	0	38.42	2820	9	10	31.6	61
PRETERM NO LABOR	20	2.	1	0	33.14	0.	0.	0.	0	0	39.71	3210	9	10	34.5	173
PRETERM NO LABOR	26	2.	1	0	29.28	0.	0.	0.	0	0	38.85	2770	9	10	24.3	492
